# Supplementary material for: Dietary Artemisia arborescens Supplementation Effects on Growth, Oxidative Status, and Immunity of Gilthead Seabream (Sparus aurata L.)
Source: Animals (Basel). 2024 Apr 11;14(8):1161. doi: 10.3390/ani14081161 (PMC11047518; doi:10.3390/ani14081161)
Supplement: Supplementary file 1 [file animals-14-01161-s001.zip]

Archive with 1 entries (1 files):
- animals-2911934-supplementary.pdf
